# Supplementary material for: Impacts of Air Pollution on Health and Cost of Illness in Jakarta, Indonesia
Source: Int J Environ Res Public Health. 2023 Feb 7;20(4):2916. doi: 10.3390/ijerph20042916 (PMC9963985; doi:10.3390/ijerph20042916)
Supplement: Supplementary file 1 [file ijerph-20-02916-s001.zip]

Archive with 1 entries (1 files):
- ijerph-2184837-supplementary.pdf
